# Supplementary material for: Engineering of Aspergillus niger for efficient production of d-xylitol from l-arabinose
Source: Microb Cell Fact. 2024 Oct 5;23:262. doi: 10.1186/s12934-024-02526-7 (PMC11452932; doi:10.1186/s12934-024-02526-7)
Supplement: Supplementary file 2 [file 12934_2024_2526_MOESM2_ESM.xlsx]

## Sheet: Table legend
Microbial Cell Factories
Engineering of Aspergillus niger for efficient production of D-xylitol from L-arabinose
Marcel Rüllke1, Veronika Schönrock1, Kevin Schmitz1, Mislav Oreb2, Elisabeth Tamayo1, J. Philipp Benz1
1 Fungal Biotechnology in Wood Science, Holzforschung München, TUM School of Life Sciences, Technical University of Munich, 85354 Freising, Germany.
2 Faculty of Biological Sciences, Institute of Molecular Biosciences, Goethe University Frankfurt, 60438, Frankfurt am Main, Germany.
Supplementary Table 1
List of primers and strains used, and nucleotide sequence of the Saccharomyces cerevisiae Fps1 transporter

## Sheet: Primers
PCR primers
	Promoter part plasmids
		description	sequence 5'->3'
		PtvdA_fwd	GACGTCTCGtcggTCTCAAACGAGGTAGATTGCTCTTTCGTTTAAGC
		PtvdA_rev	GACGTCTCGggtcTCACATAGATCTGGCGGAATGAGATGCG
		PmbfA_fwd	GACGTCTCGtcggTCTCAAACGTGTAGCGTTCGTCTTTGATCA
		PmbfA_rev	GACGTCTCGggtcTCACATAGATCTTTTGAAGATGGATGAGAAGTCG
		gpda_nidulans_fwd	GCATCGTCTCGtcggTCTCAAACGGCCAGACAGCTCTGGC
		gpda_nidulans_rev	GCATCGTCTCGggtcTCACATAGATCTGGTGATGTCTGCTCAAGCG
		gpda_niger_fwd_1	GACGTCTCGtcggTCTCAAACGTAAGAATGGGGAAGGCGAAGG
		gpda_niger_rev_1	GACGTCTCGAGcAGACGAGAGGAGGGGAGGAG
		gpda_niger_fwd_2	GACGTCTCCTgCTCACGAAGCTTGACTAACCATTACC
		gpda_niger_rev_2	GACGTCTCCggtcTCACATATGTTTAGATGTGTCTATGTGGCGG
		gpda_niger_3gpdbox_fwd	GACGTCTCGTCCTTTCCGGTTTCATACACCG
		gpda_niger_3gpdbox_rev	GACGTCTCCGCTAGAATCCAAATATCGTGAGTCTCCTGC
		gpda_niger_3gpdbox_fwd_oligoanneal	AGGACGCTAGAATCCAAATATCGTGAGTCTCCTGCTTTGCCCGGTGTATGAAACCGGAAAGGAC
		gpda_niger_3gpdbox_rev_oligoanneal	TAGCGTCCTTTCCGGTTTCATACACCGGGCAAAGCAGGAGACTCACGATATTTGGATTCTAGCG
	Transporter part plasmid	FPS1_fwd	GACGTCTCCtcggTCTCATATGTCTAACCCACAGAAGGCTCTTAACG
		FPS1_rev	GACGTCTCGggtcTCAGGATCCGGTAACCTTCTTAGCGTTGCCG
		FPS1_open_fwd	GACGTCTCCTTCCTGGGGGACTCGTTACTC
		FPS1_open_rev	GACGTCTCGGGAACCCAACCGTTCTGCCATCTACC
	Transporter integration cPCR Primer	Universal reporter integration cPCR FWD	GACGTCTCGtcggTCTCAATCCGCGTTCCTGTGTCAGCAAGG
		A. niger reporter intergation cPCR REV	CGACTCTTGAAGGCCGAGC
	KO of Xylitol catabolic genes	XdhA CRISPR/Cas9 KO guide FWD	CACCGAAAGCATCACCCTACAGGA
		XdhA CRISPR/Cas9 KO guide REV	AAACTCCTGTAGGGTGATGCTTTC
		XdhA KO repair template 5' flank FWD	ctgcgttatcccctgattctgtggataaccgtgcggccgcACATCAGCAATCAAGGTCTCGAGAG
		XdhA KO repair template 5' flank REV	GAATTCTATGAATCGACACCAGCGGTGTTCTGGGTGCTCATGATG
		XdhA KO repair template 3' flank FWD	CATCATGAGCACCCAGAACACCGCTGGTGTCGATTCATAGAATTCG
		XdhA KO repair template 3' flank REV	catttttaatttaaaaggatctaggtgaagatcctttttgataatcgcggccgcGATACCGCTGGAACTGAGAGGTTC
		SdhA CRISPR/Cas9 KO guide FWD	CACCGCACATGTATCCCTGCAACA
		SdhA CRISPR/Cas9 KO guide REV	AAACTGTTGCAGGGATACATGTGC
		SdhA KO repair template 5' flank FWD	cctgcgttatcccctgattctgtggataaccgtgcggccgcGCCATCTATAAGGTCGGTTCCG
		SdhA KO repair template 5' flank REV	ctgcgttatcccctgattctgtggataaccgtgcggccgcGACAATATACACTTGGGACCGTTTTG
		SdhA KO repair template 3' flank FWD	tttacacaaaccaacgtgtggctgaagaatgttcgaatcaGAAGCGCTTAGTGCAGCCG
		SdhA KO repair template 3' flank REV	aaggatctaggtgaagatcctttttgataatcgcggccgcGTCAGCGACCGTCTGCAAGC
		XkiA CRISPR/Cas9 KO guide FWD	CACCTAGGGGCAGAGCAAGAATGG
		XkiA CRISPR/Cas9 KO guide REV	AAACCCATTCTTGCTCTGCCCCTA
		XkiA KO repair template 5' flank FWD	ctgcgttatcccctgattctgtggataaccgtgcggccgcTGGGTGGACTGTTGATTTCGCTGATGGTC
		XkiA KO repair template 5' flank REV	AATCAGCTTTATCCTGGCACGGTGAGTGCGGCCCGGGGGGTG
		XkiA KO repair template 3' flank FWD	CCCCCCGGGCCGCACTCACCGTGCCAGGATAAAGCTGATTGGGATATGG
		XkiA KO repair template 3' flank REV	ggatctaggtgaagatcctttttgataatcgcggccgcCTGCCGACCGCCCTCAGGGA
	Xylitol catabolic gene KO cPCR Primer	XdhA KO check cPCR FWD	ACAACATATCGAGTCAGCTGGC
		XdhA KO check cPCR REV	CGACGAACACGGATTAAGCTG
		SdhA KO check cPCR FWD	CTGCATATCTCCTGCCAGTCG
		SdhA KO check cPCR REV	CGCTTGAGTATCGCCATTGG
		XkiA KO check cPCR FWD	CACTTCCACCCATACGTCATCAC
		XkiA KO check cPCR REV	GACCGATATCGATCCAGCTG
	CreA KO / truncation / deletion primer	CreA CRISPR/Cas9 KO guide FWD	CACCGATCGCGTAAGCAGACAAGG
		CreA CRISPR/Cas9 KO guide REV	AAACCCTTGTCTGCTTACGCGATC
		CreA CRISPR/Cas9 truncation guide FWD	CACCGACATCATGTCTAAACCGGA
		CreA CRISPR/Cas9 truncation guide REV	AAACTCCGGTTTAGACATGATGTC
		CreA KO/truncation repair template 3' flank FWD	TCGTCGGTCTTGGGACAAGCTTCACTTCGAACATTCTTCAGCCACACGTTG
		CreA KO/truncation repair template 3' flank REV	ttaatttaaaaggatctaggtgaagatcctttttgataatcgcggccgcGGCTGGCTGCTGACCCTGC
		CreA KO/truncation repair template 5' flank universal FWD	atgttctttcctgcgttatcccctgattctgtggataaccgtgcggccgcGCACTGGGTTCCATCTGACTGGG
		CreA*(1-281) truncation repair template 5' flank REV	tttacacaaaccaacgtgtggctgaagaatgttcgaatcaCGAATAACCGTCGTCGTCTTC
		CreA*(1-162) truncation repair template 5' flank REV	tttacacaaaccaacgtgtggctgaagaatgttcgaatcaAGCGCTGGCGGTGTTGGC
	CreA mutation cPCR Primer	CreA truncation check cPCR FWD	CTCATCCCTTCCGAACGTGTC
		CreA truncation check cPCR REV	CTACCTAGGTACTCCCTGATCAGCC

## Sheet: Strains used
	Base strains					A. niger
	Strain name	Genotype	Origin			Strain name	Base strain genotype	Added Mutations
	Escherichia coli (E. coli) TG1	F- [traD36 lacIq Δ(lacZ) M15 proA+B+] glnV (supE) thi-1 Δ(mcrBhsdSM)5 (rK- mK- McrB-) thi Δ(lacproAB)	Zymo Research			aMaRu021	kusA::amdS::kusA, cspA1, pyrG-, NicB-	ΔxdhA, ΔsdhA, ΔxkiA
	Aspergillus niger NRRL3	WT	Arthur Ram			aMaRu022	kusA::amdS::kusA, cspA1, pyrG-, NicB-	PtvdA-FPS1open
						aMaRu023	kusA::amdS::kusA, cspA1, pyrG-, NicB- ΔxdhA, ΔsdhA, ΔxkiA	PtvdA-FPS1native
	Aspergillus niger NRRL3122	WT	Arthur Ram
						aMaRu024	kusA::amdS::kusA, cspA1, pyrG-, NicB- ΔxdhA, ΔsdhA, ΔxkiA	PtvdA-FPS1open
	Aspergillus niger CBS 513.88	WT	Arthur Ram			aMaRu025	kusA::amdS::kusA, cspA1, pyrG-, NicB- ΔxdhA, ΔsdhA, ΔxkiA	PmbfA-FPS1open
						aMaRu026	kusA::amdS::kusA, cspA1, pyrG-, NicB- ΔxdhA, ΔsdhA, ΔxkiA	Pgpdanig-3xgpdbox-FPS1open
	Aspergillus niger ATCC 1015	WT	NRRL culture collection
						aMaRu027	kusA::amdS::kusA, cspA1, pyrG-, NicB- ΔxdhA, ΔsdhA, ΔxkiA PtvdA-FPS1open	ΔcreA
	Aspergillus niger ATCC 11414	WT	NRRL culture collection			aMaRu028	kusA::amdS::kusA, cspA1, pyrG-, NicB- ΔxdhA, ΔsdhA, ΔxkiA PtvdA-FPS1open	CreA(1-162)
						aMaRu029	kusA::amdS::kusA, cspA1, pyrG-, NicB- ΔxdhA, ΔsdhA, ΔxkiA PtvdA-FPS1open	CreA(1-281)
	Aspergillus niger aKS017	kusA::amdS::kusA, cspA1, pyrG-, NicB-	N402

## Sheet: FPS1 transporter
		Sequence of codon optimized FPS1 transporter from S. cerevisiae
		ATGTCTAACCCACAGAAGGCTCTTAACGACTTCCTATCTTCTGAGTCCGTCCACACCCACGATTCTTCCCGAAAGCAGTCCAACAAGCAATCCTCTGACGAGGGGAGGTCCTCCTCCCAGCCATCCCACCACCATTCCGGCGGCACCAACAACAACAACAACAACAACAACAACAACAACAACTCTAACAACAACAACAACGGGAACGATGGGGGGAACGATGACGACTACGATTACGAGATGCAGGATTACCGCCCATCCCCACAGTCTGCGAGGCCAACCCCAACATACGTCCCCCAGTACTCCGTTGAGTCTGGGACCGCTTTCCCAATCCAGGAAGTCATCCCAAGTGCGTACATCAACACCCAGGATATTAACCACAAGGATAACGGCCCACCA…
